# Supplementary material for: Monitoring of Serum Potassium and Calcium Levels in End-Stage Renal Disease Patients by ECG Depolarization Morphology Analysis
Source: Sensors (Basel). 2022 Apr 12;22(8):2951. doi: 10.3390/s22082951 (PMC9027214; doi:10.3390/s22082951)
Supplement: Supplementary file 1 [file sensors-22-02951-s001.zip]

Archive with 1 entries (1 files):
- sensors-1635619-supplementary-update.pdf
